# Supplementary material for: Validation and marker-assisted selection of DArT-genomic regions associated with wheat yield-related traits under normal and drought conditions
Source: Front Genet. 2023 May 23;14:1195566. doi: 10.3389/fgene.2023.1195566 (PMC10245129; doi:10.3389/fgene.2023.1195566)
Supplement: Supplementary file 2 [file Table1.xlsx]

## Sheet: supplementary table 1
supplementary Table 1: List of genotyeps used in this study
NAME THE GENOTYPE	COUNTRY	TAXON	PLANT NAME	STATE
Giza-148	Egypt	Core Collection	90	Egypatian Cutlivars
Giza-152	Egypt	Core Collection	91	Egypatian Cutlivars
Giza-156	Egypt	Core Collection	92	Egypatian Cutlivars
26.528	Afghanistan	Triticum aestivum subsp. aestivum	CItr15314	Ghowr
732	Afghanistan	Triticum aestivum subsp. aestivum	PI366667	Ghowr
756	Afghanistan	Triticum aestivum subsp. aestivum	PI366685	Ghowr
Bahri Sirhosha	Afghanistan	Triticum aestivum subsp. aestivum	PI347110	Helmand
419	Afghanistan	Triticum aestivum subsp. aestivum	PI366566	Herat
57	Afghanistan	Triticum aestivum subsp. aestivum	PI134128	Kabul
4617	Afghanistan	Triticum aestivum subsp. aestivum	PI135048	Samangan
8191	Algeria	Triticum aestivum subsp. aestivum	PI154279	Alger
9290	Algeria	Triticum aestivum subsp. aestivum	PI154282	Alger
Medeah	Algeria	Triticum aestivum subsp. aestivum	PI25989	Sidi-bel-Abbes
Ghati	Algeria	Triticum aestivum subsp. aestivum	PI542652	Tamanrasset
Ghati	Algeria	Triticum aestivum subsp. aestivum	PI542658	Tamanrasset
Manga	Algeria	Triticum aestivum subsp. aestivum	PI542659	Tamanrasset
Ghati	Algeria	Triticum aestivum subsp. aestivum	PI542666	Tamanrasset
Hamra	Algeria	Triticum aestivum subsp. aestivum	PI542668	Tamanrasset
Sudani	Algeria	Triticum aestivum subsp. aestivum	PI542675	Tamanrasset
FL Col 4408	Australia	Triticum aestivum subsp. aestivum	PI158409	Queensland
Kenora	Australia	Triticum aestivum subsp. aestivum	PI268328	Queensland
Firwhill	Australia	Triticum aestivum subsp. aestivum	PI107608	South Australia
17	Australia	Triticum aestivum subsp. aestivum	PI172198	South Australia
King's Red	Australia	Triticum aestivum subsp. aestivum	PI283821	South Australia
Dan	Australia	Triticum aestivum subsp. aestivum	PI283845	South Australia
Bindawarra	Australia	Triticum aestivum subsp. aestivum	PI464645	South Australia
Yanward	Australia	Triticum aestivum subsp. aestivum	PI67338	Victoria
Currawa	Australia	Triticum aestivum subsp. aestivum	PI113916	Victoria
GN 14	Canada	Triticum aestivum subsp. aestivum	PI273382	Manitoba
Laura	Canada	Triticum aestivum subsp. aestivum	PI518648	Saskatchewan
LRS-1F193	Canada	Triticum aestivum subsp. aestivum	PI552987	Alberta
78M-352-001-001	Canada	Triticum aestivum subsp. aestivum	PI556465	Alberta
93-11-14-2-2	Canada	Triticum aestivum subsp. aestivum	PI630979	Ontario
Preston	Canada	Triticum aestivum subsp. aestivum	CItr3328	Ontario
ELS 6404-63-4	Ethiopia	Triticum aestivum subsp. aestivum	CItr14607	Shewa
1864	Ethiopia	Triticum aestivum subsp. aestivum	PI273990	Harer
8-5	Ethiopia	Triticum aestivum subsp. aestivum	PI384101	Gonder
34-4	Ethiopia	Triticum aestivum subsp. aestivum	PI384237	Tigre
Strain No. 1020/42	Germany	Triticum aestivum subsp. aestivum	PI180640	Lower Saxony
Heines Kolben	Germany	Triticum aestivum subsp. aestivum	PI184634	Lower Saxony
Kolibri	Germany	Triticum aestivum subsp. aestivum	PI313101	Lower Saxony
Kolben II	Germany	Triticum aestivum subsp. aestivum	PI321700	Lower Saxony
Kolibri	Germany	Triticum aestivum subsp. aestivum	PI343730	Lower Saxony
Fasan	Germany	Triticum aestivum subsp. aestivum	PI351758	Lower Saxony
Heines 110	Germany	Triticum aestivum subsp. aestivum	PI351904	Lower Saxony
Carstens Sommerweizen	Germany	Triticum aestivum subsp. aestivum	PI180617	Schleswig-Holstein
4453/31	Germany	Triticum aestivum subsp. aestivum	PI115838
Janetzkie Somerwizen	Germany	Triticum aestivum subsp. aestivum	PI191600
MG 27959	Greece	Triticum aestivum subsp. aestivum	PI469072
MG 27967	Greece	Triticum aestivum subsp. aestivum	PI469080
MG 27973	Greece	Triticum aestivum subsp. aestivum	PI469085
MG 27981	Greece	Triticum aestivum subsp. aestivum	PI469093
IWA8600064	Iran	Triticum aestivum subsp. aestivum	PI623097	Bakhtaran
IWA8613474	Iran	Triticum aestivum subsp. aestivum	PI626260	Baluchestan Sistan
IWA8610524	Iran	Triticum aestivum subsp. aestivum	PI625253	Gilan
IWA8608569	Iran	Triticum aestivum subsp. aestivum	PI624578	Hamadan
15	Iran	Triticum aestivum subsp. aestivum	PI381963	Ilam
Gandum	Iran	Triticum aestivum subsp. aestivum	PI137758	Kerman
IWA8600840	Iran	Triticum aestivum subsp. aestivum	PI623207	Khorasan
IWA8610827	Iran	Triticum aestivum subsp. aestivum	PI625330	Semnan
IWA8609175	Iran	Triticum aestivum subsp. aestivum	PI624934	Tehran
IWA8606158	Iran	Triticum aestivum subsp. aestivum	PI623509	West Azerbaijan
IWA8600037	Iran	Triticum aestivum subsp. aestivum	PI623086	Zanjan
Pirotriks 28	Kazakhstan	Triticum aestivum subsp. aestivum	PI438967	Aqmola
Pavlodarskaja I	Kazakhstan	Triticum aestivum subsp. aestivum	PI438966	North Kazakhstan
Meskren	Kazakhstan	Triticum aestivum subsp. aestivum	PI262667	Qaraghandy
Kzyl Bas	Kazakhstan	Triticum aestivum subsp. aestivum	PI393970	Qaraghandy
Al'borubrum 50	Kazakhstan	Triticum aestivum subsp. aestivum	PI438961	Qostanay
Grekum 105	Kazakhstan	Triticum aestivum subsp. aestivum	PI438962	Qostanay
Yuzhnaya 12	Kazakhstan	Triticum aestivum subsp. aestivum	PI592070	Qostanay
Karabalykskaya 92	Kazakhstan	Triticum aestivum subsp. aestivum	PI639458	Qostanay
Krasnaja Zvezda	Kazakhstan	Triticum aestivum subsp. aestivum	PI372134	South Kazakhstan
Equator KTI	Kenya	Triticum aestivum subsp. aestivum	PI191638	Rift Valley
1372	Morocco	Triticum aestivum subsp. aestivum	PI525434	Chefchaouene
1116	Morocco	Triticum aestivum subsp. aestivum	PI559967	El Jadida
1162	Morocco	Triticum aestivum subsp. aestivum	PI525295	Errachidia
1254	Morocco	Triticum aestivum subsp. aestivum	PI525318	Errachidia
1127	Morocco	Triticum aestivum subsp. aestivum	PI525280	Essaouira
1130	Morocco	Triticum aestivum subsp. aestivum	PI525282	Essaouira
1004b	Morocco	Triticum aestivum subsp. aestivum	PI525211	Guelmim
1137	Morocco	Triticum aestivum subsp. aestivum	PI525283	Marrakech
1049	Morocco	Triticum aestivum subsp. aestivum	PI525241	Ouarzazate
1054a	Morocco	Triticum aestivum subsp. aestivum	PI525246	Ouarzazate
1066	Morocco	Triticum aestivum subsp. aestivum	PI525253	Ouarzazate
Boudahaika	Morocco	Triticum aestivum subsp. aestivum	PI410909	Rabat-Sale
1359	Morocco	Triticum aestivum subsp. aestivum	PI525326	Taounate
1018b	Morocco	Triticum aestivum subsp. aestivum	PI525219	Tata
1018d	Morocco	Triticum aestivum subsp. aestivum	PI525221	Tata
Kule	Oman	Triticum aestivum subsp. aestivum	PI532249
Kule	Oman	Triticum aestivum subsp. aestivum	PI532252
Mufsegha	Oman	Triticum aestivum subsp. aestivum	PI532255
Hamira	Oman	Triticum aestivum subsp. aestivum	PI532258
Kule	Oman	Triticum aestivum subsp. aestivum	PI532259
Kule	Oman	Triticum aestivum subsp. aestivum	PI532260
Musane	Oman	Triticum aestivum subsp. aestivum	PI532263
Musane	Oman	Triticum aestivum subsp. aestivum	PI532264
Musane	Oman	Triticum aestivum subsp. aestivum	PI532268
Kule	Oman	Triticum aestivum subsp. aestivum	PI532269
Musane	Oman	Triticum aestivum subsp. aestivum	PI532272
Habb	Saudi Arabia	Triticum aestivum subsp. aestivum	CItr15139
Baladi	Saudi Arabia	Triticum aestivum subsp. aestivum	CItr15140
Maiah	Saudi Arabia	Triticum aestivum subsp. aestivum	CItr15142
6-month wheat	Saudi Arabia	Triticum aestivum subsp. aestivum	PI145718
36	Saudi Arabia	Triticum aestivum subsp. aestivum	PI145723
Gerbya	Saudi Arabia	Triticum aestivum subsp. aestivum	PI261822
Samma	Saudi Arabia	Triticum aestivum subsp. aestivum	PI261824
	Saudi Arabia	Triticum aestivum subsp. aestivum	PI343715
	Saudi Arabia	Triticum aestivum subsp. aestivum	PI343716
15023	Saudi Arabia	Triticum aestivum subsp. aestivum	PI574344
15034	Saudi Arabia	Triticum aestivum subsp. aestivum	PI574345
15037	Saudi Arabia	Triticum aestivum subsp. aestivum	PI574346
15039	Saudi Arabia	Triticum aestivum subsp. aestivum	PI574347
15040	Saudi Arabia	Triticum aestivum subsp. aestivum	PI574348
Mugami	Sudan	Triticum aestivum subsp. aestivum	PI52227	Khartoum
105	Sudan	Triticum aestivum subsp. aestivum	PI481915	Darfur
109	Sudan	Triticum aestivum subsp. aestivum	PI481916	Darfur
110	Sudan	Triticum aestivum subsp. aestivum	PI481917	Darfur
B-5	Syria	Triticum aestivum subsp. aestivum	PI182703	Dar 'a
Kaundouhari	Syria	Triticum aestivum subsp. aestivum	PI182711	Al Hasakah
Hmira	Tunisia	Triticum aestivum subsp. aestivum	CItr15434	Kebili
3362-80	Tunisia	Triticum aestivum subsp. aestivum	CItr15456	Kebili
Hmira	Tunisia	Triticum aestivum subsp. aestivum	CItr15467	Kebili
Ajili	Tunisia	Triticum aestivum subsp. aestivum	CItr15468	Kebili
Little Tich	United Kingdom	Triticum aestivum subsp. aestivum	PI112344	England
Atson	United Kingdom	Triticum aestivum subsp. aestivum	PI260895	England
Ritchie	United Kingdom	Triticum aestivum subsp. aestivum	PI279454	England
Hostianum	United Kingdom	Triticum aestivum subsp. aestivum	PI330535	England
Rothwell Sprite	United Kingdom	Triticum aestivum subsp. aestivum	PI337605	England
Maris Ensign	United Kingdom	Triticum aestivum subsp. aestivum	PI339818	England
Solitaire	United Kingdom	Triticum aestivum subsp. aestivum	PI520532	England
Hutch	United States	Triticum aestivum subsp. aestivum	PI595213	Kansas
Isogenic: ISr11-Sa	United States	Triticum aestivum subsp. aestivum	CItr14172	Maryland
II-39-7	United States	Triticum aestivum subsp. aestivum	CItr12782	Minnesota
99ID484	United States	Triticum aestivum subsp. aestivum	PI619360	Nebraska
ND 466-1	United States	Triticum aestivum subsp. aestivum	CItr15791	North Dakota
OK91G158	United States	Triticum aestivum subsp. aestivum	PI561910	Oklahoma
OR9630064	United States	Triticum aestivum subsp. aestivum	PI620714	Oregon
Spinkcota	United States	Triticum aestivum subsp. aestivum	PI583670	South Dakota

## Sheet: supplementary Table2
	Supplementary Table 2: Humidity of soil at 10 and 35 cm depth in Assiut, Egypt where spring wheat evaluation was scored for two growing season under drought stress
	Treatment	Depth (cm)	Empty box (EB)	EB+Soil (wet)	EB+Soil (dry)	wet soil	dry soil	Humidity (weight)	Humidity (Volume)*
	Drought 2019	10	61.415	124.955	116.3	63.54	54.885	15.8549	19.0259
		35	129.92	166.05	157.8	36.13	27.88	29.5577	35.4692
	Drought 2020	10	64.125	125.83	116.885	61.705	52.76	16.6474	19.9769
		35	126.94	178.215	166.5	51.275	39.56	29.6064	35.5277
	Humidity volume = humidity (weight)x1.2, where 1.2 is the soil density at the Field Experiment Station at Assiut, Egypt

## Sheet: supplementary table3
Supplementary Table 3: Detailed GWAS analysis for yield traits under both conditions in the 2019/2020 and 2020/2021.
Year	Treatment	Traits	Markers names	Chromosome	P value	R2 *	Allele effect
2019/2020	Normal conditions	HD	WPT-734051	UNKNOWN	0.00034933	9.41	-19.047
			WPT-742443	3D	0.00057099	8.586	-20.237
			WPT-742530	3D	0.0006677	8.485	-20.038
			WPT-740873	3D	0.00087352	7.979	-19.334
			WPT-742148	3D	0.00095744	7.862	-18.996
		PH	*	*	*	*
		SPL	WPT-733725	UNKNOWN	0.00017205	9.43	3.10705
			WPT-7921	2D	0.00042495	8.727	3.22988
			WPT-6064	2D	0.0008193	7.755	2.94207
		GNPS	WPT-9196	4A	0.00012628	7.692	15.4884
		,	WPT-7905	1A	0.00052111	6.667	0.65873
		TKW	WPT-666963	UNKNOWN	4.7352e-05	11.8	-9.723
			WPT-729788	1D	5.6136e-05	11.743	-9.8648
			WPT-0044	1B	8.8064e-05	11.102	-7.3961
			WPT-742230	1B	0.00016798	10.285	-7.1888
			WPT-3098	1B	0.00038715	9.28	-6.834
			WPT-1859	7D	0.00089488	8.141	8.00553
	Drought conditions	HD	WPT-734051	UNKNOWN	1.0672e-05	12.673	-9.5622
			WPT-0983	1B	7.6379e-05	10.196	6.86797
			WPT-7422	1B	8.722e-05	10.176	6.89326
			WPT-742443	3D	0.00010016	9.629	-9.7007
			WPT-742530	3D	0.00012417	9.654	-9.5328
			WPT-742148	3D	0.00023111	8.619	-9.0025
			WPT-740873	3D	0.00025114	8.524	-9.0454
			WPT-1562	3A	0.00029555	8.454	6.78797
			WPT-3816	3A	0.00031502	8.78	7.2413
		PH	WPT-9350	2B	0.00012733	9.773	-11.883
			WPT-6064	2D	0.00016544	9.672	12.9684
			WPT-7953	1D	0.00018201	9.476	-9.8423
			WPT-667485	UNKNOWN	0.00026527	9.125	P T
			WPT-2256	5D	0.00072973	7.71	-11.286
			WPT-3738	1D	0.00088151	7.513	-9.3472
		SPL	WPT-5497	4B	0.00052061	7.448	1.55096
		GNPS	ـــــــــــــــــــــــــــــــــــــــــــــ	ـــــــــــــــــــــــــــــــــــــــــــــ	ـــــــــــــــــــــــــــــــــــــــــــــ	ـــــــــــــــــــــــــــــــــــــــــــــ	ـــــــــــــــــــــــــــــــــــــــــــــ
		GYPS	ـــــــــــــــــــــــــــــــــــــــــــــ	ـــــــــــــــــــــــــــــــــــــــــــــ	ـــــــــــــــــــــــــــــــــــــــــــــ	ـــــــــــــــــــــــــــــــــــــــــــــ	ـــــــــــــــــــــــــــــــــــــــــــــ
		TKW	WPT-666963	UNKNOWN	2.2049e-05	13.021	-8.2258
			WPT-729788	1D	0.00010485	11.181	-7.8197
			WPT-742230	1B	0.00018714	10.359	-5.7856
			WPT-0044	1B	0.00023222	10.119	-5.7066
			WPT-742443	3D	0.00046272	8.921	8.00062
			WPT-742530	3D	0.00050942	8.867	7.97909
2020/2021	Normal conditions	HD	WPT-740873	3D	2.4039e-06	15.241	-8.384
			WPT-742148	3D	2.8748e-06	15.024	-8.3242
			WPT-734051	UNKNOWN	7.5801e-06	14.135	-7.7186
			WPT-742443	3D	9.228e-06	13.696	-7.9119
			WPT-742530	3D	1.6907e-05	13.037	-7.6462
			WPT-740561	7A	2.1898e-05	13.177	-7.5709
			WPT-7677	3B	5.4464e-05	11.903	8.18919
			WPT-9196	4A	8.6669e-05	10.899	-8.4726
			WPT-1786	1A	0.0001143	10.625	6.92789
			WPT-4270	6A	0.00028373	9.331	7.07787
			WPT-2162	6B	0.00039303	9.047	6.53704
			WPT-671561	6A	0.00047934	9.121	-6.8946
			WPT-8347	1A	0.0005396	8.64	6.37172
			WPT-741170	6A	0.00074058	8.416	-6.3852
		PH	WPT-6064	2D	5.3744e-06	14.667	17.2506
			WPT-2782	6D	1.7873e-05	13.247	-11.985
			TPT-3689	6B	0.00016099	10.262	-11.542
			WPT-2744	1B	0.00017231	10.249	-12.56
			WPT-2305	5B	0.00020415	9.957	-12.085
			WPT-667485	UNKNOWN	0.00040128	9.152	13.6322
			WPT-1786	1A	0.00042417	8.949	-10.774
			WPT-2498	6B	0.0007189	8.212	-10.628
		SPL	WPT-9088	3B	7.8622e-06	13.798	2.4921
			WPT-1140	2B	1.0412e-05	13.453	-2.4945
			WPT-1272	4B	9.6216e-05	10.767	-1.9401
			WPT-7890	3A	0.00023738	9.906	1.70794
			WPT-2923	3D	0.00030092	9.457	2.22497
			WPT-734051	UNKNOWN	0.00057286	8.625	-1.5988
			TPT-0283	1B	0.00092224	8.188	-1.5595
			WPT-4120	7B	0.00097921	7.817	-1.5475
		GNPS	WPT-9088	3B	4.2897e-08	19.999	-16.137
			WPT-9196	4A	4.3346e-05	11.771	12.0721
			WPT-1730	6B	5.3708e-05	11.421	-10.032
			WPT-741170	6A	7.3431e-05	11.431	10.2743
			RPT-7068	3B	0.00012506	10.663	9.97948
			WPT-1786	1A	0.00013878	10.378	-9.4846
			WPT-743380	7D	0.00031397	9.683	8.99676
			TPT-6495	5A	0.00044988	8.81	9.44598
			WPT-0547	7B	0.00050257	8.924	8.7444
			WPT-745008	7D	0.00065812	8.571	8.57378
			WPT-8347	1A	0.0008834	8.006	-8.3747
			WPT-1302	5B	0.00090464	7.918	-9.6824
			WPT-664317	7D	0.00090546	7.974	8.29934
			WPT-664412	7D	0.00093704	7.873	8.22146
			WPT-1140	2B	0.00095673	7.791	10.2096
		GYPS	WPT-9088	3B	8.1549e-06	13.753	-0.67782
			WPT-742443	3D	4.7087e-05	11.667	0.50405
			WPT-742530	3D	6.2958e-05	11.382	0.49889
			WPT-740873	3D	8.7618e-05	10.809	0.49043
			WPT-740561	7A	0.0001143	11.018	0.48259
			WPT-1786	1A	0.00011835	10.581	-0.48296
			WPT-1010	1A	0.00020669	9.87	0.48427
			WPT-1730	6B	0.00021364	9.689	-0.46801
			WPT-742148	3D	0.00022593	9.618	0.46262
			WPT-734051	UNKNOWN	0.00028852	9.511	0.44943
			RPT-7068	3B	0.00040136	9.152	0.46972
			TPT-1419	1A	0.00050202	8.609	0.46902
			WPT-741170	6A	0.0005247	8.868	0.46055
			WPT-9589	6B	0.00057405	8.439	0.55433
			WPT-664412	7D	0.00079618	8.081	0.42178
			WPT-664317	7D	0.00086627	8.031	0.42167
			WPT-4270	6A	0.00092359	7.835	-0.45052
			WPT-743380	7D	0.00096605	8.187	0.42092
		TKW	WPT-666963	UNKNOWN	0.00015383	10.321	-6.1127
			WPT-729788	1D	0.00026512	9.762	-5.5459
			WPT-3098	1B	0.00048758	8.899	-4.6696
			WPT-0044	1B	0.00069464	8.5	-4.459
			WPT-1301	2D	0.0009795	8.422	-4.4719
	Drought conditions	HD	WPT-740873	3D	1.3964e-05	13.092	-6.9769
			WPT-742148	3D	1.4614e-05	13.036	-6.9619
			WPT-734051	UNKNOWN	2.6033e-05	12.585	-6.5593
			WPT-742443	3D	3.3857e-05	12.08	-6.6718
			WPT-742530	3D	5.3412e-05	11.59	-6.5197
			WPT-740561	7A	6.32e-05	11.796	-6.399
			WPT-8347	1A	0.00016429	10.163	6.20061
			WPT-9196	4A	0.00019516	9.872	-7.2459
			WPT-1786	1A	0.00026072	9.573	5.91094
			WPT-0983	1B	0.00043318	9.119	5.71711
			WPT-2162	6B	0.00066052	8.38	5.65123
			WPT-7422	1B	0.00071247	8.466	5.52632
		PH	WPT-2782	6D	2.1912e-07	18.728	-12.65
			WPT-2305	5B	2.2722e-06	15.629	-13.439
			WPT-6447	7A	3.767e-05	12.031	-11.64
			TPT-3689	6B	4.5735e-05	11.87	-11.088
			WPT-3978	3A	0.00024802	9.777	-10.622
			WPT-9510	3B	0.00025713	9.801	10.0565
			WPT-4145	6A	0.00033815	9.174	-9.7411
			WPT-2498	6B	0.0003617	9.088	-9.9232
			WPT-1786	1A	0.0004632	8.836	-9.4853
			WPT-6064	2D	0.00049949	8.867	11.8408
			WPT-0100	2B	0.00057749	8.873	-9.7634
			WPT-0493	7D	0.00061584	8.41	12.7765
			WPT-5077	1A	0.00065306	8.335	18.4927
			WPT-4321	6D	0.00069119	8.506	-14.282
			WPT-7921	2D	0.00072601	8.633	12.2409
			WPT-5939	3B	0.00087673	8.134	8.99642
			WPT-742148	3D	0.00092622	7.832	9.00104
			WPT-3698	1A	0.00097047	7.828	15.158
		SPL	WPT-1140	2B	0.00012088	10.405	-1.6739
			WPT-9088	3B	0.00013601	10.257	1.63946
			WPT-2923	3D	0.00087131	8.082	1.56926
		GNPS	WPT-9088	3B	2.9357e-07	17.755	-15.187
			WPT-9196	4A	5.5026e-07	17.126	14.5584
			WPT-1786	1A	1.0767e-05	13.6	-10.842
			WPT-1730	6B	1.1244e-05	13.359	-10.837
			RPT-7068	3B	4.2786e-05	12.041	10.6319
			WPT-743380	7D	8.9086e-05	11.346	9.78868
			WPT-1140	2B	0.0001428	10.196	11.6666
			WPT-664412	7D	0.00015548	10.161	9.32813
			TPT-6495	5A	0.00017353	10.021	10.0391
			WPT-664317	7D	0.00017394	10.09	9.32095
			WPT-745062	7D	0.00020562	9.806	9.16813
			WPT-8347	1A	0.00026227	9.565	-9.1855
			WPT-7147	1A	0.00028145	9.976	-8.9694
			WPT-664309	7D	0.00031377	9.269	8.9413
			WPT-741170	6A	0.00059121	8.711	8.93923
			WPT-9369	3A	0.00059347	8.706	-9.1296
			WPT-1272	4B	0.00060554	8.431	9.1922
			WPT-740561	7A	0.00061092	8.798	8.47811
			WPT-745008	7D	0.00062491	8.639	8.62575
			WPT-671561	6A	0.00065578	8.704	9.02866
			WPT-7677	3B	0.0006785	8.594	-9.362
			WPT-664971	7D	0.00068029	8.282	8.13307
			WPT-7665	5B	0.00088154	7.951	8.35782
			WPT-743269	7D	0.00098911	7.976	8.2225
		GYPS	WPT-1730	6B	1.6296e-05	12.902	-0.51469
			WPT-1786	1A	2.1933e-05	12.711	-0.50411
			WPT-8347	1A	8.1814e-05	11.05	-0.47734
			WPT-9196	4A	8.3496e-05	10.946	0.56242
			WPT-743380	7D	0.00016422	10.54	0.45593
			WPT-740561	7A	0.00016749	10.514	0.4471
			WPT-740873	3D	0.00017278	9.956	0.44858
			WPT-664412	7D	0.0001745	10.014	0.4472
			WPT-7677	3B	0.00018705	10.292	-0.5021
			WPT-742443	3D	0.00018951	9.91	0.44517
			WPT-664317	7D	0.00019948	9.915	0.4461
			WPT-742148	3D	0.00025125	9.484	0.43781
			WPT-745062	7D	0.00025364	9.54	0.43693
			WPT-742530	3D	0.00026359	9.559	0.43751
			WPT-7147	1A	0.00030684	9.86	-0.44062
			WPT-664309	7D	0.00035002	9.13	0.42901
			RPT-7068	3B	0.00039092	9.186	0.44874
			WPT-671561	6A	0.00040768	9.336	0.46048
			WPT-9088	3B	0.00042171	8.829	-0.5176
			WPT-664971	7D	0.00055464	8.543	0.38949
			WPT-1010	1A	0.00055884	8.595	0.42979
			TPT-1419	1A	0.00061711	8.347	0.44015
			WPT-741170	6A	0.0006424	8.602	0.43066
			WPT-9985	1A	0.00067472	8.293	0.43103
			WPT-734051	UNKNOWN	0.00073357	8.305	0.40217
		TKW	WPT-729788	1D	0.00054882	8.809	-4.3391
			WPT-0044	1B	0.00058522	8.725	-3.8274
			WPT-742230	1B	0.0009825	7.985	-3.6832
	* Phenotypic varition explained by markers - red color refers to the markers with major QTL (R2>10%)

## Sheet: Supplementary Table4
Supplementary File 4: Significant markers showing pleiotropic effects and were common under both conditions or/and in the two years
Markers	Traits								Total
WPT-1786	N20-HD	N20-PH	N20-GNPS	N20-GYPS	D20-HD	D20-PH	D20-GNPS	D20-GYPS	8		N19	Normal 2019
WPT-734051	N19-HD	D19-HD	N20-HD	N20-SPL	N20-GYPS	D20-HD	D20-GYPS		7		N20	Normal 2020
WPT-742148	N19-HD	D19-HD	N20-HD	N20-GYPS	D20-HD	D20-PH	D20-GYPS		7		D19	Drought 2019
WPT-742443	N19-HD	D19-HD	D19-TKW	N20-HD	N20-GYPS	D20-HD	D20-GYPS		7		D20	Drought 2020
WPT-742530	N19-HD	D19-HD	D19-TKW	N20-HD	N20-GYPS	D20-HD	D20-GYPS		7
WPT-9196	N19-GNPS	N20-HD	N20-GNPS	D20-HD	D20-GNPS	D20-GYPS			6
WPT-740873	N19-HD	D19-HD	N20-HD	N20-GYPS	D20-HD	D20-GYPS			6
WPT-9088	N20-SPL	N20-GNPS	N20-GYPS	D20-SPL	D20-GNPS	D20-GYPS			6
WPT-740561	N20-HD	N20-GYPS	D20-HD	D20-GNPS	D20-GYPS				5
WPT-741170	N20-HD	N20-GNPS	N20-GYPS	D20-GNPS	D20-GYPS				5
WPT-8347	N20-HD	N20-GNPS	D20-HD	D20-GNPS	D20-GYPS				5
WPT-6064	N19-SPL	D19-PH	N20-PH	D20-PH					4
WPT-0044	N19-TKW	D19-TKW	N20-TKW	D20-TKW					4
WPT-729788	N19-TKW	D19-TKW	N20-TKW	D20-TKW					4
RPT-7068	N20-GNPS	N20-GYPS	D20-GNPS	D20-GYPS					4
WPT-1730	N20-GNPS	N20-GYPS	D20-GNPS	D20-GYPS					4
WPT-664317	N20-GNPS	N20-GYPS	D20-GNPS	D20-GYPS					4
WPT-664412	N20-GNPS	N20-GYPS	D20-GNPS	D20-GYPS					4
WPT-743380	N20-GNPS	N20-GYPS	D20-GNPS	D20-GYPS					4
WPT-1140	N20-SPL	N20-GNPS	D20-SPL	D20-GNPS					4
WPT-666963	N19-TKW	D19-TKW	N20-TKW						3
WPT-742230	N19-TKW	D19-TKW	D20-TKW						3
WPT-671561	N20-HD	D20-GNPS	D20-GYPS						3
WPT-7677	N20-HD	D20-GNPS	D20-GYPS						3
WPT-0983	D19-HD	D20-HD							2
WPT-7422	D19-HD	D20-HD							2
WPT-667485	D19-PH	N20-PH							2
WPT-664309	D20-GNPS	D20-GYPS							2
WPT-664971	D20-GNPS	D20-GYPS							2
WPT-7147	D20-GNPS	D20-GYPS							2
WPT-745062	D20-GNPS	D20-GYPS							2
WPT-7921	N19-SPL	D20-PH							2
WPT-3098	N19-TKW	N20-TKW							2
TPT-6495	N20-GNPS	D20-GNPS							2
WPT-745008	N20-GNPS	D20-GNPS							2
TPT-1419	N20-GYPS	D20-GYPS							2
WPT-1010	N20-GYPS	D20-GYPS							2
WPT-2162	N20-HD	D20-HD							2
WPT-4270	N20-HD	N20-GYPS							2
WPT-2305	N20-PH	D20-PH							2
WPT-2498	N20-PH	D20-PH							2
WPT-2782	N20-PH	D20-PH							2
WPT-1272	N20-SPL	D20-GNPS							2
WPT-2923	N20-SPL	D20-SPL							2

## Sheet: Supplementary Table 5
Supplementary Table 5: Phenotypic variation explained by markers and allele effect for the validated markers
	Triat	Marker	R2				Allele effect
			N19	D19	N20	D20	N19	D19	N20	D20
	HD	WPT-734051	9.41	12.673	14.135	12.585	-19.047	-9.5622	-7.7186	-6.5593
		WPT-740873	7.979	8.524	15.241	13.092	-19.334	-9.0454	-8.384	-6.9769
		WPT-742148	7.862	8.619	15.024	13.036	-18.996	-9.0025	-8.3242	-6.9619
		WPT-742530	8.485	9.654	13.037	11.59	-20.038	-9.5328	-7.6462	-6.5197
	TKW	WPT-0044	11.102	10.119	8.5	8.725	-7.3961	-5.7066	-4.459	-3.8274
		WPT-729788	11.8	11.18	9.762	8.809	-7.8197	-9.8648	-5.5459	-4.3391
		WPT-742443	8.586	9.629	13.696	12.08	-20.237	-9.7007	-7.9119	-6.6718
		WPT-742530		8.867				7.97909
	GYPS	WPT-734051			9.511	8.305			0.44943	0.40217
		WPT-740873			10.809	9.956			0.49043	0.44858
		WPT-742148			9.618	9.484			0.46262	0.43781
		WPT-742443		8.921	11.667	9.91		8.00062	0.50405	0.44517
		WPT-742530			11.382	9.559			0.49889	0.43751
	SPL	WPT-6064	7.755				2.94207
		WPT-734051			8.625				-1.5988
	PH	WPT-6064		9.672	14.667	8.867		12.9684	17.2506	11.8408
		WPT-742148				7.832				9.00104
